# Supplementary material for: Early Detection of Macular Atrophy Automated Through 2D and 3D Unet Deep Learning
Source: Bioengineering (Basel). 2024 Nov 25;11(12):1191. doi: 10.3390/bioengineering11121191 (PMC11726850; doi:10.3390/bioengineering11121191)
Supplement: Supplementary file 1 [file bioengineering-11-01191-s001.zip]

Archive with 1 entries (1 files):
- bioengineering-3292157-supplementary.pdf
